# Supplementary material for: House Dust Mite Exposure through Human Milk and Dust: What Matters for Child Allergy Risk?
Source: Nutrients. 2022 May 17;14(10):2095. doi: 10.3390/nu14102095 (PMC9143372; doi:10.3390/nu14102095)
Supplement: Supplementary file 1 [file nutrients-14-02095-s001.zip]

Archive with 1 entries (1 files):
- nutrients-1687214-supplementary.pdf
